# Supplementary material for: Phylogeography and invasion history of Aedes aegypti, the Dengue and Zika mosquito vector in Cape Verde islands (West Africa)
Source: Evol Appl. 2019 Aug 3;12(9):1797–811. doi: 10.1111/eva.12834 (PMC6752157; doi:10.1111/eva.12834)
Supplement: Supplementary file 1 [file EVA-12-1797-s001.xlsx]

## Sheet: 1a
Appendix 1a: Table listing the 368 sequences of ND4 gene analysed with the Seq-Name attributted to the sequence in the analysed nexus file, the country of origin, the respective GenBank number and bibliographic reference (when available)
Order number	Seq-Name	country	GenBank number	Reference
1	'alb1'	output	37542867|gb|AY072044
2	'alb2'	output	58372083|ref|NC|006817
3	AM_AS_Bracco_13BR'	Brazil	231513|gb|DQ176839	Bracco et al 2007 http://dx.doi.org/10.1590/S0074-02762007005000062
4	AM_AS_Bracco_13Camb'	Cambodia	231513|gb|DQ176839	Bracco et al 2007 http://dx.doi.org/10.1590/S0074-02762007005000062
5	AM_AS_Bracco_13Sing'	Singapore	231513|gb|DQ176839	Bracco et al 2007 http://dx.doi.org/10.1590/S0074-02762007005000062
6	AM_AS_Bracco_13Tah'	Tahiti	231513|gb|DQ176839	Bracco et al 2007 http://dx.doi.org/10.1590/S0074-02762007005000062
7	AM_Bracco_1Pe'	Peru	231493|gb|DQ176828	Bracco et al 2007 http://dx.doi.org/10.1590/S0074-02762007005000062
8	AM_Bracco_1BR'	Brazil	231493|gb|DQ176828	Bracco et al 2007 http://dx.doi.org/10.1590/S0074-02762007005000062
9	'AM_Bracco_14'	Brazil	231515|gb|DQ176840	Bracco et al 2007 http://dx.doi.org/10.1590/S0074-02762007005000062
10	AM_Bracco_15Pe'	Peru	231517|gb|DQ176841	Bracco et al 2007 http://dx.doi.org/10.1590/S0074-02762007005000062
11	AM_Bracco_15BR'	Brazil	231517|gb|DQ176841	Bracco et al 2007 http://dx.doi.org/10.1590/S0074-02762007005000062
12	AM_Bracco_16BR'	Brazil	231519|gb|DQ176842	Bracco et al 2007 http://dx.doi.org/10.1590/S0074-02762007005000062
13	AM_Bracco_16Gua'	Guatemala	231519|gb|DQ176842	Bracco et al 2007 http://dx.doi.org/10.1590/S0074-02762007005000062
14	AM_Bracco_16Pe'	Peru	231519|gb|DQ176842	Bracco et al 2007 http://dx.doi.org/10.1590/S0074-02762007005000062
15	AM_Bracco_16Ven'	Venezuela	231519|gb|DQ176842	Bracco et al 2007 http://dx.doi.org/10.1590/S0074-02762007005000062
16	AM_Bracco_16USA'	USA	231519|gb|DQ176842	Bracco et al 2007 http://dx.doi.org/10.1590/S0074-02762007005000062
17	'AM_Bracco_17'	Brazil	231521|gb|DQ176843	Bracco et al 2007 http://dx.doi.org/10.1590/S0074-02762007005000062
18	'AM_Bracco_19'	USA	231523|gb|DQ176845	Bracco et al 2007 http://dx.doi.org/10.1590/S0074-02762007005000062
19	'AM_Bracco_2'	Brazil	231495|gb|DQ176829	Bracco et al 2007 http://dx.doi.org/10.1590/S0074-02762007005000062
20	'AM_Bracco_20'	Brazil	231525|gb|DQ176846	Bracco et al 2007 http://dx.doi.org/10.1590/S0074-02762007005000062
21	'AM_Bracco_21'	Brazil	231527|gb|DQ176847	Bracco et al 2007 http://dx.doi.org/10.1590/S0074-02762007005000062
22	'AM_Bracco_22'	USA	231529|gb|DQ176848	Bracco et al 2007 http://dx.doi.org/10.1590/S0074-02762007005000062
23	'AM_Bracco_23'	Brazil	231531|gb|DQ176849	Bracco et al 2007 http://dx.doi.org/10.1590/S0074-02762007005000062
24	'AM_Bracco_3'	Senegal	231497|gb|DQ176830	Bracco et al 2007 http://dx.doi.org/10.1590/S0074-02762007005000062
25	'AM_Bracco_5'	Brazil	231499|gb|DQ176831	Bracco et al 2007 http://dx.doi.org/10.1590/S0074-02762007005000062
26	AM_Bracco_8Ven'	Venezuela	231503|gb|DQ176834	Bracco et al 2007 http://dx.doi.org/10.1590/S0074-02762007005000062
27	AM_Bracco_8BR'	Brazil	231503|gb|DQ176834	Bracco et al 2007 http://dx.doi.org/10.1590/S0074-02762007005000062
28	AM_Bracco_9USA'	USA	231505|gb|DQ176835	Bracco et al 2007 http://dx.doi.org/10.1590/S0074-02762007005000062
29	AM_Bracco_9BR'	Brazil	231505|gb|DQ176835	Bracco et al 2007 http://dx.doi.org/10.1590/S0074-02762007005000062
30	'AM_Caldera_1'	Colombia	399205|gb|JN896652	Caldera et al 2013, http://europepmc.org/abstract/med/24652253
31	'AM_Caldera_10'	Colombia	399223|gb|JN896661	Caldera et al 2013, http://europepmc.org/abstract/med/24652253
32	'AM_Caldera_11'	Colombia	399225|gb|JN896662	Caldera et al 2013, http://europepmc.org/abstract/med/24652253
33	'AM_Caldera_12'	Colombia	399227|gb|JN896663	Caldera et al 2013, http://europepmc.org/abstract/med/24652253
34	'AM_Caldera_13'	Colombia	399229|gb|JN896664	Caldera et al 2013, http://europepmc.org/abstract/med/24652253
35	'AM_Caldera_14'	Colombia	399231|gb|JN896665	Caldera et al 2013, http://europepmc.org/abstract/med/24652253
36	'AM_Caldera_15'	Colombia	399233|gb|JN896666	Caldera et al 2013, http://europepmc.org/abstract/med/24652253
37	'AM_Caldera_16'	Colombia	399235|gb|JN896667	Caldera et al 2013, http://europepmc.org/abstract/med/24652253
38	'AM_Caldera_17'	Colombia	399237|gb|JN896668	Caldera et al 2013, http://europepmc.org/abstract/med/24652253
39	'AM_Caldera_18'	Colombia	399239|gb|JN896669	Caldera et al 2013, http://europepmc.org/abstract/med/24652253
40	'AM_Caldera_19'	Colombia	399241|gb|JN896670	Caldera et al 2013, http://europepmc.org/abstract/med/24652253
41	'AM_Caldera_2'	Colombia	399207|gb|JN896653	Caldera et al 2013, http://europepmc.org/abstract/med/24652253
42	'AM_Caldera_20'	Colombia	399243|gb|JN896671	Caldera et al 2013, http://europepmc.org/abstract/med/24652253
43	'AM_Caldera_21'	Colombia	399245|gb|JN896672	Caldera et al 2013, http://europepmc.org/abstract/med/24652253
44	'AM_Caldera_22'	Colombia	399247|gb|JN896673	Caldera et al 2013, http://europepmc.org/abstract/med/24652253
45	'AM_Caldera_23'	Colombia	399249|gb|JN896674	Caldera et al 2013, http://europepmc.org/abstract/med/24652253
46	'AM_Caldera_24'	Colombia	399251|gb|JN896675	Caldera et al 2013, http://europepmc.org/abstract/med/24652253
47	'AM_Caldera_25'	Colombia	399253|gb|JN896676	Caldera et al 2013, http://europepmc.org/abstract/med/24652253
48	'AM_Caldera_26'	Colombia	399255|gb|JN896677	Caldera et al 2013, http://europepmc.org/abstract/med/24652253
49	'AM_Caldera_27'	Colombia	399257|gb|JN896678	Caldera et al 2013, http://europepmc.org/abstract/med/24652253
50	'AM_Caldera_28'	Colombia	399259|gb|JN896679	Caldera et al 2013, http://europepmc.org/abstract/med/24652253
51	'AM_Caldera_29'	Colombia	399261|gb|JN896680	Caldera et al 2013, http://europepmc.org/abstract/med/24652253
52	'AM_Caldera_3'	Colombia	399209|gb|JN896654	Caldera et al 2013, http://europepmc.org/abstract/med/24652253
53	'AM_Caldera_30'	Colombia	399263|gb|JN896681	Caldera et al 2013, http://europepmc.org/abstract/med/24652253
54	'AM_Caldera_31'	Colombia	399265|gb|JN896682	Caldera et al 2013, http://europepmc.org/abstract/med/24652253
55	'AM_Caldera_32'	Colombia	399267|gb|JN896683	Caldera et al 2013, http://europepmc.org/abstract/med/24652253
56	'AM_Caldera_33'	Colombia	399269|gb|JN896684	Caldera et al 2013, http://europepmc.org/abstract/med/24652253
57	'AM_Caldera_34'	Colombia	399271|gb|JN896685	Caldera et al 2013, http://europepmc.org/abstract/med/24652253
58	'AM_Caldera_35'	Colombia	399273|gb|JN896686	Caldera et al 2013, http://europepmc.org/abstract/med/24652253
59	'AM_Caldera_36'	Colombia	399275|gb|JN896687	Caldera et al 2013, http://europepmc.org/abstract/med/24652253
60	'AM_Caldera_4'	Colombia	399211|gb|JN896655	Caldera et al 2013, http://europepmc.org/abstract/med/24652253
61	'AM_Caldera_5'	Colombia	399213|gb|JN896656	Caldera et al 2013, http://europepmc.org/abstract/med/24652253
62	'AM_Caldera_6'	Colombia	399215|gb|JN896657	Caldera et al 2013, http://europepmc.org/abstract/med/24652253
63	'AM_Caldera_7'	Colombia	399217|gb|JN896658	Caldera et al 2013, http://europepmc.org/abstract/med/24652253
64	'AM_Caldera_8'	Colombia	399219|gb|JN896659	Caldera et al 2013, http://europepmc.org/abstract/med/24652253
65	'AM_Caldera_9'	Colombia	399221|gb|JN896660	Caldera et al 2013, http://europepmc.org/abstract/med/24652253
66	'AM_Costa_1'	Peru	73684|gb|DQ177153	Costa da Silva et al 2005, https://www.ncbi.nlm.nih.gov/pubmed/16302064
67	'AM_Costa_2'	Peru	73686|gb|DQ177154	Costa da Silva et al 2005, https://www.ncbi.nlm.nih.gov/pubmed/16302064
68	'AM_Costa_3'	Peru	73688|gb|DQ177155	Costa da Silva et al 2005, https://www.ncbi.nlm.nih.gov/pubmed/16302064
69	'AM_Fraga_1'	Brazil	745917|gb|KF922333	Sousa et al 2017, https://doi.org/10.1016/j.rbe.2016.10.003
70	'AM_Fraga_10'	Brazil	745935|gb|KF922342	Sousa et al 2017, https://doi.org/10.1016/j.rbe.2016.10.003
71	'AM_Fraga_2'	Brazil	745919|gb|KF922334	Sousa et al 2017, https://doi.org/10.1016/j.rbe.2016.10.003
72	'AM_Fraga_3'	Brazil	745921|gb|KF922335	Sousa et al 2017, https://doi.org/10.1016/j.rbe.2016.10.003
73	'AM_Fraga_4'	Brazil	745923|gb|KF922336	Sousa et al 2017, https://doi.org/10.1016/j.rbe.2016.10.003
74	'AM_Fraga_5'	Brazil	745925|gb|KF922337	Sousa et al 2017, https://doi.org/10.1016/j.rbe.2016.10.003
75	'AM_Fraga_6'	Brazil	745927|gb|KF922338	Sousa et al 2017, https://doi.org/10.1016/j.rbe.2016.10.003
76	'AM_Fraga_7'	Brazil	745929|gb|KF922339	Sousa et al 2017, https://doi.org/10.1016/j.rbe.2016.10.003
77	'AM_Fraga_8'	Brazil	745931|gb|KF922340	Sousa et al 2017, https://doi.org/10.1016/j.rbe.2016.10.003
78	'AM_Fraga_9'	Brazil	745933|gb|KF922341	Sousa et al 2017, https://doi.org/10.1016/j.rbe.2016.10.003
79	'AM_GB_Costa_1'	Brazil	721140|gb|EF153744
80	'AM_GB_Costa_10'	Brazil	721158|gb|EF153753
81	'AM_GB_Costa_11'	Brazil	721160|gb|EF153754
82	'AM_GB_Costa_12'	Brazil	721162|gb|EF153755
83	'AM_GB_Costa_13'	Brazil	721164|gb|EF153756
84	'AM_GB_Costa_14'	Brazil	721166|gb|EF153757
85	'AM_GB_Costa_15'	Brazil	721168|gb|EF153758
86	'AM_GB_Costa_16'	Brazil	721170|gb|EF153759
87	'AM_GB_Costa_17'	Brazil	721172|gb|EF153760
88	'AM_GB_Costa_2'	Brazil	721142|gb|EF153745
89	'AM_GB_Costa_3'	Brazil	721144|gb|EF153746
90	'AM_GB_Costa_4'	Brazil	721146|gb|EF153747
91	'AM_GB_Costa_5'	Brazil	721148|gb|EF153748
92	'AM_GB_Costa_6'	Brazil	721150|gb|EF153749
93	'AM_GB_Costa_7'	Brazil	721152|gb|EF153750
94	'AM_GB_Costa_8'	Brazil	721154|gb|EF153751
95	'AM_GB_Costa_9'	Brazil	721156|gb|EF153752
96	'AM_Goncalves_1'	Brazil	095008|gb|JQ303017	da Silva et al 2012, https://www.ncbi.nlm.nih.gov/pubmed/23144654
97	'AM_Goncalves_2'	Brazil	095010|gb|JQ303018	da Silva et al 2012, https://www.ncbi.nlm.nih.gov/pubmed/23144654
98	'AM_Gorro_1'	Mexico	8248060|gb|AF203344	Gorrochotegui-Escalante et al 2000, https://www.ncbi.nlm.nih.gov/pubmed/10813474
99	'AM_Gorro_10'	Mexico	8248078|gb|AF203353	Gorrochotegui-Escalante et al 2000, https://www.ncbi.nlm.nih.gov/pubmed/10813474
100	'AM_Gorro_11'	Mexico	8248080|gb|AF203354	Gorrochotegui-Escalante et al 2000, https://www.ncbi.nlm.nih.gov/pubmed/10813474
101	'AM_Gorro_12'	Mexico	8248082|gb|AF203355	Gorrochotegui-Escalante et al 2000, https://www.ncbi.nlm.nih.gov/pubmed/10813474
102	'AM_Gorro_13'	Mexico	8248084|gb|AF203356	Gorrochotegui-Escalante et al 2000, https://www.ncbi.nlm.nih.gov/pubmed/10813474
103	'AM_Gorro_14'	Mexico	8248086|gb|AF203357	Gorrochotegui-Escalante et al 2000, https://www.ncbi.nlm.nih.gov/pubmed/10813474
104	'AM_Gorro_15'	Mexico	8248088|gb|AF203358	Gorrochotegui-Escalante et al 2000, https://www.ncbi.nlm.nih.gov/pubmed/10813474
105	'AM_Gorro_16'	Mexico	8248090|gb|AF203359	Gorrochotegui-Escalante et al 2000, https://www.ncbi.nlm.nih.gov/pubmed/10813474
106	'AM_Gorro_17'	Mexico	8248092|gb|AF203360	Gorrochotegui-Escalante et al 2000, https://www.ncbi.nlm.nih.gov/pubmed/10813474
107	'AM_Gorro_18'	Mexico	8248094|gb|AF203361	Gorrochotegui-Escalante et al 2000, https://www.ncbi.nlm.nih.gov/pubmed/10813474
108	'AM_Gorro_19'	Mexico	8248096|gb|AF203362	Gorrochotegui-Escalante et al 2000, https://www.ncbi.nlm.nih.gov/pubmed/10813474
109	'AM_Gorro_2'	Mexico	8248062|gb|AF203345	Gorrochotegui-Escalante et al 2000, https://www.ncbi.nlm.nih.gov/pubmed/10813474
110	'AM_Gorro_20'	Mexico	8248098|gb|AF203363	Gorrochotegui-Escalante et al 2000, https://www.ncbi.nlm.nih.gov/pubmed/10813474
111	'AM_Gorro_21'	Mexico	8248100|gb|AF203364	Gorrochotegui-Escalante et al 2000, https://www.ncbi.nlm.nih.gov/pubmed/10813474
112	'AM_Gorro_22'	Mexico	8248102|gb|AF203365	Gorrochotegui-Escalante et al 2000, https://www.ncbi.nlm.nih.gov/pubmed/10813474
113	'AM_Gorro_23'	Mexico	8248104|gb|AF203366	Gorrochotegui-Escalante et al 2000, https://www.ncbi.nlm.nih.gov/pubmed/10813474
114	'AM_Gorro_24'	Mexico	8248106|gb|AF203367	Gorrochotegui-Escalante et al 2000, https://www.ncbi.nlm.nih.gov/pubmed/10813474
115	'AM_Gorro_25'	Mexico	8248108|gb|AF203368	Gorrochotegui-Escalante et al 2000, https://www.ncbi.nlm.nih.gov/pubmed/10813474
116	'AM_Gorro_26'	Mexico	13383987|gb|AF334841	Gorrochotegui-Escalante et al 2000, https://www.ncbi.nlm.nih.gov/pubmed/10813474
117	'AM_Gorro_27'	Mexico	13383989|gb|AF334842	Gorrochotegui-Escalante et al 2000, https://www.ncbi.nlm.nih.gov/pubmed/10813474
118	'AM_Gorro_28'	Mexico	13383991|gb|AF334843	Gorrochotegui-Escalante et al 2000, https://www.ncbi.nlm.nih.gov/pubmed/10813474
119	'AM_Gorro_29'	Mexico	13383993|gb|AF334844	Gorrochotegui-Escalante et al 2000, https://www.ncbi.nlm.nih.gov/pubmed/10813474
120	'AM_Gorro_3'	Mexico	8248064|gb|AF203346	Gorrochotegui-Escalante et al 2000, https://www.ncbi.nlm.nih.gov/pubmed/10813474
121	'AM_Gorro_30'	Mexico	13383995|gb|AF334845	Gorrochotegui-Escalante et al 2000, https://www.ncbi.nlm.nih.gov/pubmed/10813474
122	'AM_Gorro_31'	Mexico	13383997|gb|AF334846	Gorrochotegui-Escalante et al 2000, https://www.ncbi.nlm.nih.gov/pubmed/10813474
123	'AM_Gorro_32'	Mexico	13383999|gb|AF334847	Gorrochotegui-Escalante et al 2000, https://www.ncbi.nlm.nih.gov/pubmed/10813474
124	'AM_Gorro_33'	Mexico	13384001|gb|AF334848	Gorrochotegui-Escalante et al 2000, https://www.ncbi.nlm.nih.gov/pubmed/10813474
125	'AM_Gorro_34'	Mexico	13384003|gb|AF334849	Gorrochotegui-Escalante et al 2000, https://www.ncbi.nlm.nih.gov/pubmed/10813474
126	'AM_Gorro_35'	Mexico	13384005|gb|AF334850	Gorrochotegui-Escalante et al 2000, https://www.ncbi.nlm.nih.gov/pubmed/10813474
127	'AM_Gorro_36'	Mexico	13384007|gb|AF334851	Gorrochotegui-Escalante et al 2000, https://www.ncbi.nlm.nih.gov/pubmed/10813474
128	'AM_Gorro_37'	Mexico	13384009|gb|AF334852	Gorrochotegui-Escalante et al 2000, https://www.ncbi.nlm.nih.gov/pubmed/10813474
129	'AM_Gorro_38'	Mexico	13384011|gb|AF334853	Gorrochotegui-Escalante et al 2000, https://www.ncbi.nlm.nih.gov/pubmed/10813474
130	'AM_Gorro_39'	Mexico	13384013|gb|AF334854	Gorrochotegui-Escalante et al 2000, https://www.ncbi.nlm.nih.gov/pubmed/10813474
131	'AM_Gorro_4'	Mexico	8248066|gb|AF203347	Gorrochotegui-Escalante et al 2000, https://www.ncbi.nlm.nih.gov/pubmed/10813474
132	'AM_Gorro_40'	Mexico	13384015|gb|AF334855	Gorrochotegui-Escalante et al 2000, https://www.ncbi.nlm.nih.gov/pubmed/10813474
133	'AM_Gorro_41'	Mexico	13384017|gb|AF334856	Gorrochotegui-Escalante et al 2000, https://www.ncbi.nlm.nih.gov/pubmed/10813474
134	'AM_Gorro_42'	Mexico	13384019|gb|AF334857	Gorrochotegui-Escalante et al 2000, https://www.ncbi.nlm.nih.gov/pubmed/10813474
135	'AM_Gorro_43'	Mexico	13384021|gb|AF334858	Gorrochotegui-Escalante et al 2000, https://www.ncbi.nlm.nih.gov/pubmed/10813474
136	'AM_Gorro_44'	Mexico	13384023|gb|AF334859	Gorrochotegui-Escalante et al 2000, https://www.ncbi.nlm.nih.gov/pubmed/10813474
137	'AM_Gorro_45'	Mexico	13384025|gb|AF334860	Gorrochotegui-Escalante et al 2000, https://www.ncbi.nlm.nih.gov/pubmed/10813474
138	'AM_Gorro_46'	Mexico	13384027|gb|AF334861	Gorrochotegui-Escalante et al 2000, https://www.ncbi.nlm.nih.gov/pubmed/10813474
139	'AM_Gorro_47'	Mexico	13384029|gb|AF334862	Gorrochotegui-Escalante et al 2000, https://www.ncbi.nlm.nih.gov/pubmed/10813474
140	'AM_Gorro_48'	Mexico	13384031|gb|AF334863	Gorrochotegui-Escalante et al 2000, https://www.ncbi.nlm.nih.gov/pubmed/10813474
141	'AM_Gorro_49'	Mexico	13384033|gb|AF334864	Gorrochotegui-Escalante et al 2000, https://www.ncbi.nlm.nih.gov/pubmed/10813474
142	'AM_Gorro_5'	Mexico	8248068|gb|AF203348	Gorrochotegui-Escalante et al 2000, https://www.ncbi.nlm.nih.gov/pubmed/10813474
143	'AM_Gorro_50'	Mexico	13384035|gb|AF334865	Gorrochotegui-Escalante et al 2000, https://www.ncbi.nlm.nih.gov/pubmed/10813474
144	'AM_Gorro_6'	Mexico	8248070|gb|AF203349	Gorrochotegui-Escalante et al 2000, https://www.ncbi.nlm.nih.gov/pubmed/10813474
145	'AM_Gorro_7'	Mexico	8248072|gb|AF203350	Gorrochotegui-Escalante et al 2000, https://www.ncbi.nlm.nih.gov/pubmed/10813474
146	'AM_Gorro_8'	Mexico	8248074|gb|AF203351	Gorrochotegui-Escalante et al 2000, https://www.ncbi.nlm.nih.gov/pubmed/10813474
147	'AM_Gorro_9'	Mexico	8248076|gb|AF203352	Gorrochotegui-Escalante et al 2000, https://www.ncbi.nlm.nih.gov/pubmed/10813474
148	'AM_Lima1'	Brazil	236197|gb|EU650405	Lima Jr & Scarpassa 2009 http://www.ncbi.nlm.nih.gov/pmc/articles/PMC3036918/
149	'AM_Lima10'	Brazil	236215|gb|EU650414	Lima Jr & Scarpassa 2009 http://www.ncbi.nlm.nih.gov/pmc/articles/PMC3036918/
150	'AM_Lima11'	Brazil	236217|gb|EU650415	Lima Jr & Scarpassa 2009 http://www.ncbi.nlm.nih.gov/pmc/articles/PMC3036918/
151	'AM_Lima12'	Brazil	236219|gb|EU650416	Lima Jr & Scarpassa 2009 http://www.ncbi.nlm.nih.gov/pmc/articles/PMC3036918/
152	'AM_Lima13'	Brazil	236221|gb|EU650417	Lima Jr & Scarpassa 2009 http://www.ncbi.nlm.nih.gov/pmc/articles/PMC3036918/
153	'AM_Lima2'	Brazil	236199|gb|EU650406	Lima Jr & Scarpassa 2009 http://www.ncbi.nlm.nih.gov/pmc/articles/PMC3036918/
154	'AM_Lima3'	Brazil	236201|gb|EU650407	Lima Jr & Scarpassa 2009 http://www.ncbi.nlm.nih.gov/pmc/articles/PMC3036918/
155	'AM_Lima4'	Brazil	236203|gb|EU650408	Lima Jr & Scarpassa 2009 http://www.ncbi.nlm.nih.gov/pmc/articles/PMC3036918/
156	'AM_Lima5'	Brazil	236205|gb|EU650409	Lima Jr & Scarpassa 2009 http://www.ncbi.nlm.nih.gov/pmc/articles/PMC3036918/
157	'AM_Lima6'	Brazil	236207|gb|EU650410	Lima Jr & Scarpassa 2009 http://www.ncbi.nlm.nih.gov/pmc/articles/PMC3036918/
158	'AM_Lima7'	Brazil	236209|gb|EU650411	Lima Jr & Scarpassa 2009 http://www.ncbi.nlm.nih.gov/pmc/articles/PMC3036918/
159	'AM_Lima8'	Brazil	236211|gb|EU650412	Lima Jr & Scarpassa 2009 http://www.ncbi.nlm.nih.gov/pmc/articles/PMC3036918/
160	'AM_Lima9'	Brazil	236213|gb|EU650413	Lima Jr & Scarpassa 2009 http://www.ncbi.nlm.nih.gov/pmc/articles/PMC3036918/
161	'AM_Padua-_1'	Brazil	02652|gb|AY906835	Paduan & Ribolla 2008 http://www.ncbi.nlm.nih.gov/pubmed/18283943/
162	'AM_Padua-_10'	Brazil	02670|gb|AY906844	Paduan & Ribolla 2008 http://www.ncbi.nlm.nih.gov/pubmed/18283943/
163	'AM_Padua-_11'	Brazil	02672|gb|AY906845	Paduan & Ribolla 2008 http://www.ncbi.nlm.nih.gov/pubmed/18283943/
164	'AM_Padua-_12'	Brazil	02674|gb|AY906846	Paduan & Ribolla 2008 http://www.ncbi.nlm.nih.gov/pubmed/18283943/
165	'AM_Padua-_13'	Brazil	02676|gb|AY906847	Paduan & Ribolla 2008 http://www.ncbi.nlm.nih.gov/pubmed/18283943/
166	'AM_Padua-_14'	Brazil	02678|gb|AY906848	Paduan & Ribolla 2008 http://www.ncbi.nlm.nih.gov/pubmed/18283943/
167	'AM_Padua-_15'	Brazil	02680|gb|AY906849	Paduan & Ribolla 2008 http://www.ncbi.nlm.nih.gov/pubmed/18283943/
168	'AM_Padua-_16'	Brazil	02682|gb|AY906850	Paduan & Ribolla 2008 http://www.ncbi.nlm.nih.gov/pubmed/18283943/
169	'AM_Padua-_17'	Brazil	02684|gb|AY906851	Paduan & Ribolla 2008 http://www.ncbi.nlm.nih.gov/pubmed/18283943/
170	'AM_Padua-_18'	Brazil	02686|gb|AY906852	Paduan & Ribolla 2008 http://www.ncbi.nlm.nih.gov/pubmed/18283943/
171	'AM_Padua-_19'	Brazil	02688|gb|AY906853	Paduan & Ribolla 2008 http://www.ncbi.nlm.nih.gov/pubmed/18283943/
172	'AM_Padua-_2'	Brazil	02654|gb|AY906836	Paduan & Ribolla 2008 http://www.ncbi.nlm.nih.gov/pubmed/18283943/
173	'AM_Padua-_3'	Brazil	02656|gb|AY906837	Paduan & Ribolla 2008 http://www.ncbi.nlm.nih.gov/pubmed/18283943/
174	'AM_Padua-_4'	Brazil	02658|gb|AY906838	Paduan & Ribolla 2008 http://www.ncbi.nlm.nih.gov/pubmed/18283943/
175	'AM_Padua-_5'	Brazil	02660|gb|AY906839	Paduan & Ribolla 2008 http://www.ncbi.nlm.nih.gov/pubmed/18283943/
176	'AM_Padua-_6'	Brazil	02662|gb|AY906840	Paduan & Ribolla 2008 http://www.ncbi.nlm.nih.gov/pubmed/18283943/
177	'AM_Padua-_7'	Brazil	02664|gb|AY906841	Paduan & Ribolla 2008 http://www.ncbi.nlm.nih.gov/pubmed/18283943/
178	'AM_Padua-_8'	Brazil	02666|gb|AY906842	Paduan & Ribolla 2008 http://www.ncbi.nlm.nih.gov/pubmed/18283943/
179	'AM_Padua-_9'	Brazil	02668|gb|AY906843	Paduan & Ribolla 2008 http://www.ncbi.nlm.nih.gov/pubmed/18283943/
180	'AM_Paupy_1'	Bolívia	050796|gb|JQ926705	Paupy etal 2012 http://www.sciencedirect.com/science/article/pii/S156713481200144X
181	'AM_Paupy_10'	Brazil	050824|gb|JQ926719	Paupy etal 2012 http://www.sciencedirect.com/science/article/pii/S156713481200144X
182	'AM_Paupy_11'	USA	050836|gb|JQ926725	Paupy etal 2012 http://www.sciencedirect.com/science/article/pii/S156713481200144X
183	'AM_Paupy_12'	Venezuela	050838|gb|JQ926726	Paupy etal 2012 http://www.sciencedirect.com/science/article/pii/S156713481200144X
184	'AM_Paupy_2'	Bolívia	050798|gb|JQ926706	Paupy etal 2012 http://www.sciencedirect.com/science/article/pii/S156713481200144X
185	'AM_Paupy_3'	Bolívia	050800|gb|JQ926707	Paupy etal 2012 http://www.sciencedirect.com/science/article/pii/S156713481200144X
186	'AM_Paupy_4'	Bolívia	050802|gb|JQ926708	Paupy etal 2012 http://www.sciencedirect.com/science/article/pii/S156713481200144X
187	'AM_Paupy_5'	Martinique	050808|gb|JQ926711	Paupy etal 2012 http://www.sciencedirect.com/science/article/pii/S156713481200144X
188	'AM_Paupy_6'	Martinique	050810|gb|JQ926712	Paupy etal 2012 http://www.sciencedirect.com/science/article/pii/S156713481200144X
189	'AM_Paupy_7'	Mexico	050812|gb|JQ926713	Paupy etal 2012 http://www.sciencedirect.com/science/article/pii/S156713481200144X
190	'AM_Paupy_8'	Mexico	050814|gb|JQ926714	Paupy etal 2012 http://www.sciencedirect.com/science/article/pii/S156713481200144X
191	'AM_Paupy_9'	Brazil	050822|gb|JQ926718	Paupy etal 2012 http://www.sciencedirect.com/science/article/pii/S156713481200144X
192	'AM_Pfeiler_1'	USA	041574|gb|JX297249	Pfeiler et al 2013 http://www.hindawi.com/journals/tswj/2013/724609/abs/
193	'AM_Pfeiler_10'	Mexico	041592|gb|JX297258	Pfeiler et al 2013 http://www.hindawi.com/journals/tswj/2013/724609/abs/
194	'AM_Pfeiler_11'	Mexico	041594|gb|JX297259	Pfeiler et al 2013 http://www.hindawi.com/journals/tswj/2013/724609/abs/
195	'AM_Pfeiler_2'	USA	041576|gb|JX297250	Pfeiler et al 2013 http://www.hindawi.com/journals/tswj/2013/724609/abs/
196	'AM_Pfeiler_3'	Mexico	041578|gb|JX297251	Pfeiler et al 2013 http://www.hindawi.com/journals/tswj/2013/724609/abs/
197	'AM_Pfeiler_4'	Mexico	041580|gb|JX297252	Pfeiler et al 2013 http://www.hindawi.com/journals/tswj/2013/724609/abs/
198	'AM_Pfeiler_5'	Mexico	041582|gb|JX297253	Pfeiler et al 2013 http://www.hindawi.com/journals/tswj/2013/724609/abs/
199	'AM_Pfeiler_6'	Mexico	041584|gb|JX297254	Pfeiler et al 2013 http://www.hindawi.com/journals/tswj/2013/724609/abs/
200	'AM_Pfeiler_7'	Mexico	041586|gb|JX297255	Pfeiler et al 2013 http://www.hindawi.com/journals/tswj/2013/724609/abs/
201	'AM_Pfeiler_8'	Mexico	041588|gb|JX297256	Pfeiler et al 2013 http://www.hindawi.com/journals/tswj/2013/724609/abs/
202	'AM_Pfeiler_9'	Mexico	041590|gb|JX297257	Pfeiler et al 2013 http://www.hindawi.com/journals/tswj/2013/724609/abs/
203	'AM_Twerdo_1'	Brazil	683044|gb|JN089748	Twerdochlib et al 2012 http://dx.doi.org/10.1590/S0085-56262012005000030/
204	'AM_Twerdo_10'	Brazil	430843|gb|JN190356	Twerdochlib et al 2012 http://dx.doi.org/10.1590/S0085-56262012005000030/
205	'AM_Twerdo_2'	Brazil	683046|gb|JN089749	Twerdochlib et al 2012 http://dx.doi.org/10.1590/S0085-56262012005000030/
206	'AM_Twerdo_3'	Brazil	683048|gb|JN089750	Twerdochlib et al 2012 http://dx.doi.org/10.1590/S0085-56262012005000030/
207	'AM_Twerdo_4'	Brazil	683050|gb|JN089751	Twerdochlib et al 2012 http://dx.doi.org/10.1590/S0085-56262012005000030/
208	'AM_Twerdo_5'	Brazil	683052|gb|JN089752	Twerdochlib et al 2012 http://dx.doi.org/10.1590/S0085-56262012005000030/
209	'AM_Twerdo_6'	Brazil	683054|gb|JN089753	Twerdochlib et al 2012 http://dx.doi.org/10.1590/S0085-56262012005000030/
210	'AM_Twerdo_7'	Brazil	683056|gb|JN089754	Twerdochlib et al 2012 http://dx.doi.org/10.1590/S0085-56262012005000030/
211	'AM_Twerdo_8'	Brazil	683058|gb|JN089755	Twerdochlib et al 2012 http://dx.doi.org/10.1590/S0085-56262012005000030/
212	'AM_Twerdo_9'	Brazil	430841|gb|JN190355	Twerdochlib et al 2012 http://dx.doi.org/10.1590/S0085-56262012005000030/
213	AM_WA_Bracco_7USA'	USA	231501|gb|DQ176833	Bracco et al 2007 http://dx.doi.org/10.1590/S0074-02762007005000062
214	AM_WA_Bracco_7Sen'	Senegal	231501|gb|DQ176833	Bracco et al 2007 http://dx.doi.org/10.1590/S0074-02762007005000062
215	AM_WA_Bracco_7BR'	Brazil	231501|gb|DQ176833	Bracco et al 2007 http://dx.doi.org/10.1590/S0074-02762007005000062
216	'AS_Moore_2'	Thailand	085228|gb|JX427505	Moore et al 2013, https://www.ncbi.nlm.nih.gov/pubmed/23638196
217	'AS_Moore_3'	Thailand	085230|gb|JX427506	Moore et al 2013, https://www.ncbi.nlm.nih.gov/pubmed/23638196
218	'AS_Moore_4'	Thailand	085232|gb|JX427507	Moore et al 2013, https://www.ncbi.nlm.nih.gov/pubmed/23638196
219	'AS_Moore_5'	Thailand	085234|gb|JX427508	Moore et al 2013, https://www.ncbi.nlm.nih.gov/pubmed/23638196
220	'AS_Moore_6'	Thailand	085236|gb|JX427509	Moore et al 2013, https://www.ncbi.nlm.nih.gov/pubmed/23638196
221	'AS_Moore_7'	Thailand	085238|gb|JX427510	Moore et al 2013, https://www.ncbi.nlm.nih.gov/pubmed/23638196
222	'AS_Paupy_1'	Thailand	050826|gb|JQ926720	Paupy etal 2012 http://www.sciencedirect.com/science/article/pii/S156713481200144X
223	'AS_Paupy_2'	Thailand	050828|gb|JQ926721	Paupy etal 2012 http://www.sciencedirect.com/science/article/pii/S156713481200144X
224	'AS_Paupy_3'	Cambodia	050830|gb|JQ926722	Paupy etal 2012 http://www.sciencedirect.com/science/article/pii/S156713481200144X
225	'AS_Paupy_4'	Vietnam	050832|gb|JQ926723	Paupy etal 2012 http://www.sciencedirect.com/science/article/pii/S156713481200144X
226	'AS_Paupy_5'	Vietnam	050834|gb|JQ926724	Paupy etal 2012 http://www.sciencedirect.com/science/article/pii/S156713481200144X
227	'CV1'	Cape Verde	CVH|1	present study
228	'CV2'	Cape Verde	CVH|2|CVB	present study
229	'CV3'	Cape Verde	CVH|3|CVS18	present study
230	'CV4'	Cape Verde	CVH|4|CVS3|unico	present study
231	'CV5'	Cape Verde	CVH|5|CVS	present study
232	'CV6'	Cape Verde	CVH|6|CVS11|unico	present study
233	'CV7'	Cape Verde	CVH|7|CV2010|unico	present study
234	WA_Ayori-de_2'	Nigeria	281796|gb|KC800689
235	WA_Ayori-de_3'	Nigeria	281798|gb|KC800690
236	WA_Ayori-de_4'	Nigeria	281800|gb|KC800691
237	'EA_Bracco_12'	Uganda	231511|gb|DQ176838	Bracco et al 2007 http://dx.doi.org/10.1590/S0074-02762007005000062
238	'EA_Buguru_1'	Kenya	671661|gb|EU446267	Buguru et al in Moore et al 2013, https://www.ncbi.nlm.nih.gov/pubmed/23638196
239	'EA_Buguru_10'	Kenya	671681|gb|EU446278	Buguru et al in Moore et al 2013, https://www.ncbi.nlm.nih.gov/pubmed/23638196
240	'EA_Buguru_2'	Kenya	671663|gb|EU446268	Buguru et al in Moore et al 2013, https://www.ncbi.nlm.nih.gov/pubmed/23638196
241	'EA_Buguru_3'	Kenya	671665|gb|EU446269	Buguru et al in Moore et al 2013, https://www.ncbi.nlm.nih.gov/pubmed/23638196
242	'EA_Buguru_4'	Kenya	671667|gb|EU446270	Buguru et al in Moore et al 2013, https://www.ncbi.nlm.nih.gov/pubmed/23638196
243	'EA_Buguru_5'	Kenya	671669|gb|EU446271	Buguru et al in Moore et al 2013, https://www.ncbi.nlm.nih.gov/pubmed/23638196
244	'EA_Buguru_6'	Kenya	671672|gb|EU446273	Buguru et al in Moore et al 2013, https://www.ncbi.nlm.nih.gov/pubmed/23638196
245	'EA_Buguru_7'	Kenya	671675|gb|EU446275	Buguru et al in Moore et al 2013, https://www.ncbi.nlm.nih.gov/pubmed/23638196
246	'EA_Buguru_8'	Kenya	671677|gb|EU446276	Buguru et al in Moore et al 2013, https://www.ncbi.nlm.nih.gov/pubmed/23638196
247	'EA_Buguru_9'	Kenya	671679|gb|EU446277	Buguru et al in Moore et al 2013, https://www.ncbi.nlm.nih.gov/pubmed/23638196
248	'EA_LeGoff_1'	Comores	207452|gb|KF135500	Le Goff et al 2013, https://www.ncbi.nlm.nih.gov/pubmed/24025625
249	'EA_LeGoff_2'	Comores	207454|gb|KF135501	Le Goff et al 2013, https://www.ncbi.nlm.nih.gov/pubmed/24025625
250	'EA_Paupy_1'	Tanzania	050816|gb|JQ926715	Paupy etal 2012 http://www.sciencedirect.com/science/article/pii/S156713481200144X
251	'EU_Madeira'	Portugal	113488|gb|KF909123	Seixas et al 2013, https://www.ncbi.nlm.nih.gov/pubmed/24473797
252	806459081|gb|KM203249	Colombia	806459081|gb|KM203249	Jaime-Duenez et al 2015, https://www.ncbi.nlm.nih.gov/pubmed/?term=KM203249
253	806459083|gb|KM203250	Colombia	806459083|gb|KM203250	Jaime-Duenez et al 2015, https://www.ncbi.nlm.nih.gov/pubmed/?term=KM203249
254	806459085|gb|KM203251	Colombia	806459085|gb|KM203251	Jaime-Duenez et al 2015, https://www.ncbi.nlm.nih.gov/pubmed/?term=KM203250
255	806459087|gb|KM203252	Colombia	806459087|gb|KM203252	Jaime-Duenez et al 2015, https://www.ncbi.nlm.nih.gov/pubmed/?term=KM203251
256	806459089|gb|KM203253	Colombia	806459089|gb|KM203253	Jaime-Duenez et al 2015, https://www.ncbi.nlm.nih.gov/pubmed/?term=KM203252
257	806459091|gb|KM203254	Colombia	806459091|gb|KM203254	Jaime-Duenez et al 2015, https://www.ncbi.nlm.nih.gov/pubmed/?term=KM203253
258	806459093|gb|KM203255	Colombia	806459093|gb|KM203255	Jaime-Duenez et al 2015, https://www.ncbi.nlm.nih.gov/pubmed/?term=KM203254
259	806459095|gb|KM203256	Colombia	806459095|gb|KM203256	Jaime-Duenez et al 2015, https://www.ncbi.nlm.nih.gov/pubmed/?term=KM203255
260	806459097|gb|KM203257	Colombia	806459097|gb|KM203257	Jaime-Duenez et al 2015, https://www.ncbi.nlm.nih.gov/pubmed/?term=KM203256
261	806459099|gb|KM203258	Colombia	806459099|gb|KM203258	Jaime-Duenez et al 2015, https://www.ncbi.nlm.nih.gov/pubmed/?term=KM203257
262	806459101|gb|KM203259	Colombia	806459101|gb|KM203259	Jaime-Duenez et al 2015, https://www.ncbi.nlm.nih.gov/pubmed/?term=KM203258
263	806459103|gb|KM203260	Colombia	806459103|gb|KM203260	Jaime-Duenez et al 2015, https://www.ncbi.nlm.nih.gov/pubmed/?term=KM203259
264	806459105|gb|KM203261	Colombia	806459105|gb|KM203261	Jaime-Duenez et al 2015, https://www.ncbi.nlm.nih.gov/pubmed/?term=KM203260
265	806459107|gb|KM203262	Colombia	806459107|gb|KM203262	Jaime-Duenez et al 2015, https://www.ncbi.nlm.nih.gov/pubmed/?term=KM203261
266	806459109|gb|KM203263	Colombia	806459109|gb|KM203263	Jaime-Duenez et al 2015, https://www.ncbi.nlm.nih.gov/pubmed/?term=KM203262
267	806459111|gb|KM203264	Colombia	806459111|gb|KM203264	Jaime-Duenez et al 2015, https://www.ncbi.nlm.nih.gov/pubmed/?term=KM203263
268	806459113|gb|KM203265	Colombia	806459113|gb|KM203265	Jaime-Duenez et al 2015, https://www.ncbi.nlm.nih.gov/pubmed/?term=KM203264
269	806459115|gb|KM203266	Colombia	806459115|gb|KM203266	Jaime-Duenez et al 2015, https://www.ncbi.nlm.nih.gov/pubmed/?term=KM203265
270	806459117|gb|KM203267	Colombia	806459117|gb|KM203267	Jaime-Duenez et al 2015, https://www.ncbi.nlm.nih.gov/pubmed/?term=KM203266
271	806459119|gb|KM203268	Colombia	806459119|gb|KM203268	Jaime-Duenez et al 2015, https://www.ncbi.nlm.nih.gov/pubmed/?term=KM203267
272	806459121|gb|KM203269	Colombia	806459121|gb|KM203269	Jaime-Duenez et al 2015, https://www.ncbi.nlm.nih.gov/pubmed/?term=KM203268
273	806459123|gb|KM203270	Colombia	806459123|gb|KM203270	Jaime-Duenez et al 2015, https://www.ncbi.nlm.nih.gov/pubmed/?term=KM203269
274	806459125|gb|KM203271	Colombia	806459125|gb|KM203271	Jaime-Duenez et al 2015, https://www.ncbi.nlm.nih.gov/pubmed/?term=KM203270
275	806459127|gb|KM203272	Colombia	806459127|gb|KM203272	Jaime-Duenez et al 2015, https://www.ncbi.nlm.nih.gov/pubmed/?term=KM203271
276	806459129|gb|KM203273	Colombia	806459129|gb|KM203273	Jaime-Duenez et al 2015, https://www.ncbi.nlm.nih.gov/pubmed/?term=KM203272
277	806459131|gb|KM203274	Colombia	806459131|gb|KM203274	Jaime-Duenez et al 2015, https://www.ncbi.nlm.nih.gov/pubmed/?term=KM203273
278	806459133|gb|KM203275	Colombia	806459133|gb|KM203275	Jaime-Duenez et al 2015, https://www.ncbi.nlm.nih.gov/pubmed/?term=KM203274
279	806459135|gb|KM203276	Colombia	806459135|gb|KM203276	Jaime-Duenez et al 2015, https://www.ncbi.nlm.nih.gov/pubmed/?term=KM203275
280	806459137|gb|KM203277	Colombia	806459137|gb|KM203277	Jaime-Duenez et al 2015, https://www.ncbi.nlm.nih.gov/pubmed/?term=KM203276
281	806459139|gb|KM203278	Colombia	806459139|gb|KM203278	Jaime-Duenez et al 2015, https://www.ncbi.nlm.nih.gov/pubmed/?term=KM203277
282	806459141|gb|KM203279	Colombia	806459141|gb|KM203279	Jaime-Duenez et al 2015, https://www.ncbi.nlm.nih.gov/pubmed/?term=KM203278
283	806459143|gb|KM203280	Colombia	806459143|gb|KM203280	Jaime-Duenez et al 2015, https://www.ncbi.nlm.nih.gov/pubmed/?term=KM203279
284	806459145|gb|KM203281	Colombia	806459145|gb|KM203281	Jaime-Duenez et al 2015, https://www.ncbi.nlm.nih.gov/pubmed/?term=KM203280
285	806459147|gb|KM203282	Colombia	806459147|gb|KM203282	Jaime-Duenez et al 2015, https://www.ncbi.nlm.nih.gov/pubmed/?term=KM203281
286	806459149|gb|KM203283	Colombia	806459149|gb|KM203283	Jaime-Duenez et al 2015, https://www.ncbi.nlm.nih.gov/pubmed/?term=KM203282
287	806459151|gb|KM203284	Colombia	806459151|gb|KM203284	Jaime-Duenez et al 2015, https://www.ncbi.nlm.nih.gov/pubmed/?term=KM203283
288	806459153|gb|KM203285	Colombia	806459153|gb|KM203285	Jaime-Duenez et al 2015, https://www.ncbi.nlm.nih.gov/pubmed/?term=KM203284
289	806459155|gb|KM203286	Colombia	806459155|gb|KM203286	Jaime-Duenez et al 2015, https://www.ncbi.nlm.nih.gov/pubmed/?term=KM203285
290	806459157|gb|KM203287	Colombia	806459157|gb|KM203287	Jaime-Duenez et al 2015, https://www.ncbi.nlm.nih.gov/pubmed/?term=KM203286
291	806459159|gb|KM203288	Colombia	806459159|gb|KM203288	Jaime-Duenez et al 2015, https://www.ncbi.nlm.nih.gov/pubmed/?term=KM203287
292	806459161|gb|KM203289	Colombia	806459161|gb|KM203289	Jaime-Duenez et al 2015, https://www.ncbi.nlm.nih.gov/pubmed/?term=KM203288
293	806459163|gb|KM203290	Colombia	806459163|gb|KM203290	Jaime-Duenez et al 2015, https://www.ncbi.nlm.nih.gov/pubmed/?term=KM203289
294	806459165|gb|KM203291	Colombia	806459165|gb|KM203291	Jaime-Duenez et al 2015, https://www.ncbi.nlm.nih.gov/pubmed/?term=KM203290
295	806459167|gb|KM203292	Colombia	806459167|gb|KM203292	Jaime-Duenez et al 2015, https://www.ncbi.nlm.nih.gov/pubmed/?term=KM203291
296	806459169|gb|KM203293	Colombia	806459169|gb|KM203293	Jaime-Duenez et al 2015, https://www.ncbi.nlm.nih.gov/pubmed/?term=KM203292
297	806459171|gb|KM203294	Colombia	806459171|gb|KM203294	Jaime-Duenez et al 2015, https://www.ncbi.nlm.nih.gov/pubmed/?term=KM203293
298	806459173|gb|KM203295	Colombia	806459173|gb|KM203295	Jaime-Duenez et al 2015, https://www.ncbi.nlm.nih.gov/pubmed/?term=KM203294
299	806459175|gb|KM203296	Colombia	806459175|gb|KM203296	Jaime-Duenez et al 2015, https://www.ncbi.nlm.nih.gov/pubmed/?term=KM203295
300	806459177|gb|KM203297	Colombia	806459177|gb|KM203297	Jaime-Duenez et al 2015, https://www.ncbi.nlm.nih.gov/pubmed/?term=KM203296
301	806459179|gb|KM203298	Colombia	806459179|gb|KM203298	Jaime-Duenez et al 2015, https://www.ncbi.nlm.nih.gov/pubmed/?term=KM203297
302	806459181|gb|KM203299	Colombia	806459181|gb|KM203299	Jaime-Duenez et al 2015, https://www.ncbi.nlm.nih.gov/pubmed/?term=KM203298
303	806459183|gb|KM203300	Colombia	806459183|gb|KM203300	Jaime-Duenez et al 2015, https://www.ncbi.nlm.nih.gov/pubmed/?term=KM203299
304	806459185|gb|KM203301	Colombia	806459185|gb|KM203301	Jaime-Duenez et al 2015, https://www.ncbi.nlm.nih.gov/pubmed/?term=KM203300
305	806459187|gb|KM203302	Colombia	806459187|gb|KM203302	Jaime-Duenez et al 2015, https://www.ncbi.nlm.nih.gov/pubmed/?term=KM203301
306	806459189|gb|KM203303	Colombia	806459189|gb|KM203303	Jaime-Duenez et al 2015, https://www.ncbi.nlm.nih.gov/pubmed/?term=KM203302
307	806459191|gb|KM203304	Colombia	806459191|gb|KM203304	Jaime-Duenez et al 2015, https://www.ncbi.nlm.nih.gov/pubmed/?term=KM203303
308	806459193|gb|KM203305	Colombia	806459193|gb|KM203305	Jaime-Duenez et al 2015, https://www.ncbi.nlm.nih.gov/pubmed/?term=KM203304
309	806459195|gb|KM203306	Colombia	806459195|gb|KM203306	Jaime-Duenez et al 2015, https://www.ncbi.nlm.nih.gov/pubmed/?term=KM203305
310	806459197|gb|KM203307	Colombia	806459197|gb|KM203307	Jaime-Duenez et al 2015, https://www.ncbi.nlm.nih.gov/pubmed/?term=KM203306
311	806459199|gb|KM203308	Colombia	806459199|gb|KM203308	Jaime-Duenez et al 2015, https://www.ncbi.nlm.nih.gov/pubmed/?term=KM203307
312	806459201|gb|KM203309	Colombia	806459201|gb|KM203309	Jaime-Duenez et al 2015, https://www.ncbi.nlm.nih.gov/pubmed/?term=KM203308
313	806459203|gb|KM203310	Colombia	806459203|gb|KM203310	Jaime-Duenez et al 2015, https://www.ncbi.nlm.nih.gov/pubmed/?term=KM203309
314	806459205|gb|KM203311	Colombia	806459205|gb|KM203311	Jaime-Duenez et al 2015, https://www.ncbi.nlm.nih.gov/pubmed/?term=KM203310
315	806459207|gb|KM203312	Colombia	806459207|gb|KM203312	Jaime-Duenez et al 2015, https://www.ncbi.nlm.nih.gov/pubmed/?term=KM203311
316	806459209|gb|KM203313	Colombia	806459209|gb|KM203313	Jaime-Duenez et al 2015, https://www.ncbi.nlm.nih.gov/pubmed/?term=KM203312
317	806459211|gb|KM203314	Colombia	806459211|gb|KM203314	Jaime-Duenez et al 2015, https://www.ncbi.nlm.nih.gov/pubmed/?term=KM203313
318	806459213|gb|KM203315	Colombia	806459213|gb|KM203315	Jaime-Duenez et al 2015, https://www.ncbi.nlm.nih.gov/pubmed/?term=KM203314
319	806459215|gb|KM203316	Colombia	806459215|gb|KM203316	Jaime-Duenez et al 2015, https://www.ncbi.nlm.nih.gov/pubmed/?term=KM203315
320	806459217|gb|KM203317	Colombia	806459217|gb|KM203317	Jaime-Duenez et al 2015, https://www.ncbi.nlm.nih.gov/pubmed/?term=KM203316
321	806459219|gb|KM203318	Colombia	806459219|gb|KM203318	Jaime-Duenez et al 2015, https://www.ncbi.nlm.nih.gov/pubmed/?term=KM203317
322	806459221|gb|KM203319	Colombia	806459221|gb|KM203319	Jaime-Duenez et al 2015, https://www.ncbi.nlm.nih.gov/pubmed/?term=KM203318
323	806459223|gb|KM203320	Colombia	806459223|gb|KM203320	Jaime-Duenez et al 2015, https://www.ncbi.nlm.nih.gov/pubmed/?term=KM203319
324	806459225|gb|KM203321	Colombia	806459225|gb|KM203321	Jaime-Duenez et al 2015, https://www.ncbi.nlm.nih.gov/pubmed/?term=KM203320
325	806459227|gb|KM203322	Colombia	806459227|gb|KM203322	Jaime-Duenez et al 2015, https://www.ncbi.nlm.nih.gov/pubmed/?term=KM203321
326	806459229|gb|KM203323	Colombia	806459229|gb|KM203323	Jaime-Duenez et al 2015, https://www.ncbi.nlm.nih.gov/pubmed/?term=KM203322
327	806459231|gb|KM203324	Colombia	806459231|gb|KM203324	Jaime-Duenez et al 2015, https://www.ncbi.nlm.nih.gov/pubmed/?term=KM203323
328	806459233|gb|KM203325	Colombia	806459233|gb|KM203325	Jaime-Duenez et al 2015, https://www.ncbi.nlm.nih.gov/pubmed/?term=KM203324
329	806459235|gb|KM203326	Colombia	806459235|gb|KM203326	Jaime-Duenez et al 2015, https://www.ncbi.nlm.nih.gov/pubmed/?term=KM203325
330	806459237|gb|KM203327	Colombia	806459237|gb|KM203327	Jaime-Duenez et al 2015, https://www.ncbi.nlm.nih.gov/pubmed/?term=KM203326
331	806459239|gb|KM203328	Colombia	806459239|gb|KM203328	Jaime-Duenez et al 2015, https://www.ncbi.nlm.nih.gov/pubmed/?term=KM203327
332	806459241|gb|KM203329	Colombia	806459241|gb|KM203329	Jaime-Duenez et al 2015, https://www.ncbi.nlm.nih.gov/pubmed/?term=KM203328
333	806459243|gb|KM203330	Colombia	806459243|gb|KM203330	Jaime-Duenez et al 2015, https://www.ncbi.nlm.nih.gov/pubmed/?term=KM203329
334	806459245|gb|KM203331	Colombia	806459245|gb|KM203331	Jaime-Duenez et al 2015, https://www.ncbi.nlm.nih.gov/pubmed/?term=KM203330
335	806459247|gb|KM203332	Colombia	806459247|gb|KM203332	Jaime-Duenez et al 2015, https://www.ncbi.nlm.nih.gov/pubmed/?term=KM203331
336	806459249|gb|KM203333	Colombia	806459249|gb|KM203333	Jaime-Duenez et al 2015, https://www.ncbi.nlm.nih.gov/pubmed/?term=KM203332
337	806459251|gb|KM203334	Colombia	806459251|gb|KM203334	Jaime-Duenez et al 2015, https://www.ncbi.nlm.nih.gov/pubmed/?term=KM203333
338	806459253|gb|KM203335	Colombia	806459253|gb|KM203335	Jaime-Duenez et al 2015, https://www.ncbi.nlm.nih.gov/pubmed/?term=KM203334
339	806459255|gb|KM203336	Colombia	806459255|gb|KM203336	Jaime-Duenez et al 2015, https://www.ncbi.nlm.nih.gov/pubmed/?term=KM203335
340	'WA_Ayori-de'	Nigeria	019293|gb|KC790371
341	'WA_Bracco_10'	Senegal	231507|gb|DQ176836	Bracco et al 2007 http://dx.doi.org/10.1590/S0074-02762007005000062
342	WA_EA_AS_Bracco_11Guin'	Guinea	231509|gb|DQ176837	Bracco et al 2007 http://dx.doi.org/10.1590/S0074-02762007005000062
343	WA_EA_AS_Bracco_11Ug'	Uganda	231509|gb|DQ176837	Bracco et al 2007 http://dx.doi.org/10.1590/S0074-02762007005000062
344	WA_EA_AS_Bracco_11Sing'	Singapore	231509|gb|DQ176837	Bracco et al 2007 http://dx.doi.org/10.1590/S0074-02762007005000062
345	'WA_Mauritania'	Mauritania	242875|dbj|AB594484
346	'WA_Moore_1'	Senegal	085240|gb|JX427511	Moore et al 2013, https://www.ncbi.nlm.nih.gov/pubmed/23638196
347	'WA_Moore_10'	Senegal	085258|gb|JX427520	Moore et al 2013, https://www.ncbi.nlm.nih.gov/pubmed/23638196
348	'WA_Moore_11'	Senegal	085260|gb|JX427521	Moore et al 2013, https://www.ncbi.nlm.nih.gov/pubmed/23638196
349	'WA_Moore_12'	Senegal	085262|gb|JX427522	Moore et al 2013, https://www.ncbi.nlm.nih.gov/pubmed/23638196
350	'WA_Moore_13'	Senegal	085264|gb|JX427523	Moore et al 2013, https://www.ncbi.nlm.nih.gov/pubmed/23638196
351	'WA_Moore_14'	Senegal	085266|gb|JX427524	Moore et al 2013, https://www.ncbi.nlm.nih.gov/pubmed/23638196
352	'WA_Moore_15'	Senegal	085268|gb|JX427525	Moore et al 2013, https://www.ncbi.nlm.nih.gov/pubmed/23638196
353	'WA_Moore_2'	Senegal	085242|gb|JX427512	Moore et al 2013, https://www.ncbi.nlm.nih.gov/pubmed/23638196
354	'WA_Moore_3'	Senegal	085244|gb|JX427513	Moore et al 2013, https://www.ncbi.nlm.nih.gov/pubmed/23638196
355	'WA_Moore_4'	Senegal	085246|gb|JX427514	Moore et al 2013, https://www.ncbi.nlm.nih.gov/pubmed/23638196
356	'WA_Moore_5'	Senegal	085248|gb|JX427515	Moore et al 2013, https://www.ncbi.nlm.nih.gov/pubmed/23638196
357	'WA_Moore_6'	Senegal	085250|gb|JX427516	Moore et al 2013, https://www.ncbi.nlm.nih.gov/pubmed/23638196
358	'WA_Moore_7'	Senegal	085252|gb|JX427517	Moore et al 2013, https://www.ncbi.nlm.nih.gov/pubmed/23638196
359	'WA_Moore_8'	Senegal	085254|gb|JX427518	Moore et al 2013, https://www.ncbi.nlm.nih.gov/pubmed/23638196
360	'WA_Moore_9'	Senegal	085256|gb|JX427519	Moore et al 2013, https://www.ncbi.nlm.nih.gov/pubmed/23638196
361	'WA_Paupy_1'	Cameroon	743224|gb|EF562501	Paupy et al 2008, https://academic.oup.com/jme/article-abstract/45/3/391/905972
362	'WA_Paupy_2'	Cameroon	743226|gb|EF562502	Paupy et al 2008, https://academic.oup.com/jme/article-abstract/45/3/391/905973
363	'WA_Paupy_3'	Cameroon	743228|gb|EF562503	Paupy et al 2008, https://academic.oup.com/jme/article-abstract/45/3/391/905974
364	'WA_Paupy_4'	Cameroon	743230|gb|EF562504	Paupy et al 2008, https://academic.oup.com/jme/article-abstract/45/3/391/905975
365	'WA_Paupy_5'	Ivory Coast	050804|gb|JQ926709	Paupy etal 2012 http://www.sciencedirect.com/science/article/pii/S156713481200144X
366	'WA_Paupy_6'	Ivory Coast	050806|gb|JQ926710	Paupy etal 2012 http://www.sciencedirect.com/science/article/pii/S156713481200144X
367	'WA_Paupy_7'	Cameroon	050818|gb|JQ926716	Paupy etal 2012 http://www.sciencedirect.com/science/article/pii/S156713481200144X
368	'WA_Paupy_8'	Guinea	050820|gb|JQ926717	Paupy etal 2012 http://www.sciencedirect.com/science/article/pii/S156713481200144X

## Sheet: 1b 96 ND4 haplotypes
Appendix 1b: Table listing the 96 haplotypes detected by DNAsp from the original dataset in Appendix 1a with 368 sequences of ND4 gene analysed.
Haplotypes
Hap_1: 2 [1_alb1 2_alb2]
Hap_2: 101 [3_AM_AS_Bracco_13BR 4_AM_AS_Bracco_13Camb 5_AM_AS_Bracco_13Sing 6_AM_AS_Bracco_13Tah 9_AM_Bracco_14 12_AM_Bracco_16BR 13_AM_Bracco_16Gua 14_AM_Bracco_16Pe 15_AM_Bracco_16Ven 16_AM_Bracco_16USA 20_AM_Bracco_20 22_AM_Bracco_22 30_AM_Caldera_1 31_AM_Caldera_10 32_AM_Caldera_11 33_AM_Caldera_12 36_AM_Caldera_15 38_AM_Caldera_17 39_AM_Caldera_18 40_AM_Caldera_19 43_AM_Caldera_21 44_AM_Cald…
Hap_3: 44 [7_AM_Bracco_1Pe 8_AM_Bracco_1BR 19_AM_Bracco_2 67_AM_Costa_2 69_AM_Fraga_1 72_AM_Fraga_3 79_AM_GB_Costa_1 80_AM_GB_Costa_10 84_AM_GB_Costa_14 85_AM_GB_Costa_15 86_AM_GB_Costa_16 92_AM_GB_Costa_6 98_AM_Gorro_1 99_AM_Gorro_10 100_AM_Gorro_11 101_AM_Gorro_12 103_AM_Gorro_14 105_AM_Gorro_16 106_AM_Gorro_17 107_AM_Gorro_18 108_AM_Gorro_19 109_AM_Gorro_2 116_AM_Gorro_26 117_AM_Gorro_27 133_A…
Hap_4: 40 [10_AM_Bracco_15Pe 11_AM_Bracco_15BR 23_AM_Bracco_23 34_AM_Caldera_13 35_AM_Caldera_14 42_AM_Caldera_20 52_AM_Caldera_3 64_AM_Caldera_8 68_AM_Costa_3 82_AM_GB_Costa_12 89_AM_GB_Costa_3 93_AM_GB_Costa_7 148_AM_Lima1 153_AM_Lima2 155_AM_Lima4 163_AM_Padua-_11 185_AM_Paupy_3 193_AM_Pfeiler_10 197_AM_Pfeiler_4 201_AM_Pfeiler_8 203_AM_Twerdo_1 227_CV1 228_CV2 229_CV3 232_CV6 234_EA_Ayori-de_…
Hap_5: 14 [17_AM_Bracco_17 18_AM_Bracco_19 21_AM_Bracco_21 75_AM_Fraga_6 90_AM_GB_Costa_4 95_AM_GB_Costa_9 157_AM_Lima6 166_AM_Padua-_14 167_AM_Padua-_15 170_AM_Padua-_18 171_AM_Padua-_19 206_AM_Twerdo_3 209_AM_Twerdo_6 212_AM_Twerdo_9]
Hap_6: 4 [24_AM_Bracco_3 160_AM_Lima9 187_AM_Paupy_5 223_AS_Paupy_2]
Hap_7: 7 [25_AM_Bracco_5 71_AM_Fraga_2 94_AM_GB_Costa_8 137_AM_Gorro_45 139_AM_Gorro_47 172_AM_Padua-_2 205_AM_Twerdo_2]
Hap_8: 36 [26_AM_Bracco_8Ven 27_AM_Bracco_8BR 37_AM_Caldera_16 41_AM_Caldera_2 60_AM_Caldera_4 81_AM_GB_Costa_11 88_AM_GB_Costa_2 97_AM_Goncalves_2 102_AM_Gorro_13 122_AM_Gorro_31 141_AM_Gorro_49 150_AM_Lima11 151_AM_Lima12 159_AM_Lima8 177_AM_Padua-_7 178_AM_Padua-_8 179_AM_Padua-_9 180_AM_Paupy_1 188_AM_Paupy_6 213_AM_WA_Bracco_7USA 214_AM_WA_Bracco_7Sen 215_AM_WA_Bracco_7BR 240_EA_Buguru_2 242…
Hap_9: 2 [28_AM_Bracco_9USA 29_AM_Bracco_9BR]
Hap_10: 1 [49_AM_Caldera_27]
Hap_11: 1 [58_AM_Caldera_35]
Hap_12: 1 [61_AM_Caldera_5]
Hap_13: 1 [70_AM_Fraga_10]
Hap_14: 3 [73_AM_Fraga_4 76_AM_Fraga_7 216_AS_Moore_2]
Hap_15: 1 [74_AM_Fraga_5]
Hap_16: 1 [77_AM_Fraga_8]
Hap_17: 1 [78_AM_Fraga_9]
Hap_18: 1 [83_AM_GB_Costa_13]
Hap_19: 4 [87_AM_GB_Costa_17 152_AM_Lima13 158_AM_Lima7 284_gi|806459145|gb|KM203281.1|]
Hap_20: 1 [91_AM_GB_Costa_5]
Hap_21: 1 [96_AM_Goncalves_1]
Hap_22: 1 [138_AM_Gorro_46]
Hap_23: 1 [143_AM_Gorro_50]
Hap_24: 2 [176_AM_Padua-_6 210_AM_Twerdo_7]
Hap_25: 6 [184_AM_Paupy_2 259_gi|806459095|gb|KM203256.1| 263_gi|806459103|gb|KM203260.1| 268_gi|806459113|gb|KM203265.1| 309_gi|806459195|gb|KM203306.1| 334_gi|806459245|gb|KM203331.1|]
Hap_26: 6 [202_AM_Pfeiler_9 208_AM_Twerdo_5 349_WA_Moore_12 354_WA_Moore_3 363_WA_Paupy_3 367_WA_Paupy_7]
Hap_27: 1 [211_AM_Twerdo_8]
Hap_28: 1 [217_AS_Moore_3]
Hap_29: 3 [218_AS_Moore_4 220_AS_Moore_6 226_AS_Paupy_5]
Hap_30: 1 [219_AS_Moore_5]
Hap_31: 1 [221_AS_Moore_7]
Hap_32: 1 [230_CV4]
Hap_33: 1 [233_CV7]
Hap_34: 1 [235_EA_Ayori-de_3]
Hap_35: 1 [238_EA_Buguru_1]
Hap_36: 1 [239_EA_Buguru_10]
Hap_37: 1 [246_EA_Buguru_8]
Hap_38: 1 [248_EA_LeGoff_1]
Hap_39: 1 [249_EA_LeGoff_2]
Hap_40: 1 [250_EA_Paupy_1]
Hap_41: 1 [256_gi|806459089|gb|KM203253.1|]
Hap_42: 2 [260_gi|806459097|gb|KM203257.1| 266_gi|806459109|gb|KM203263.1|]
Hap_43: 1 [261_gi|806459099|gb|KM203258.1|]
Hap_44: 3 [267_gi|806459111|gb|KM203264.1| 271_gi|806459119|gb|KM203268.1| 279_gi|806459135|gb|KM203276.1|]
Hap_45: 1 [270_gi|806459117|gb|KM203267.1|]
Hap_46: 1 [272_gi|806459121|gb|KM203269.1|]
Hap_47: 1 [273_gi|806459123|gb|KM203270.1|]
Hap_48: 2 [275_gi|806459127|gb|KM203272.1| 278_gi|806459133|gb|KM203275.1|]
Hap_49: 1 [276_gi|806459129|gb|KM203273.1|]
Hap_50: 1 [277_gi|806459131|gb|KM203274.1|]
Hap_51: 4 [280_gi|806459137|gb|KM203277.1| 281_gi|806459139|gb|KM203278.1| 302_gi|806459181|gb|KM203299.1| 307_gi|806459191|gb|KM203304.1|]
Hap_52: 2 [282_gi|806459141|gb|KM203279.1| 283_gi|806459143|gb|KM203280.1|]
Hap_53: 1 [286_gi|806459149|gb|KM203283.1|]
Hap_54: 1 [290_gi|806459157|gb|KM203287.1|]
Hap_55: 1 [294_gi|806459165|gb|KM203291.1|]
Hap_56: 1 [295_gi|806459167|gb|KM203292.1|]
Hap_57: 1 [296_gi|806459169|gb|KM203293.1|]
Hap_58: 4 [298_gi|806459173|gb|KM203295.1| 299_gi|806459175|gb|KM203296.1| 303_gi|806459183|gb|KM203300.1| 323_gi|806459223|gb|KM203320.1|]
Hap_59: 3 [300_gi|806459177|gb|KM203297.1| 304_gi|806459185|gb|KM203301.1| 310_gi|806459197|gb|KM203307.1|]
Hap_60: 1 [305_gi|806459187|gb|KM203302.1|]
Hap_61: 1 [306_gi|806459189|gb|KM203303.1|]
Hap_62: 1 [312_gi|806459201|gb|KM203309.1|]
Hap_63: 1 [313_gi|806459203|gb|KM203310.1|]
Hap_64: 1 [314_gi|806459205|gb|KM203311.1|]
Hap_65: 1 [315_gi|806459207|gb|KM203312.1|]
Hap_66: 1 [316_gi|806459209|gb|KM203313.1|]
Hap_67: 1 [317_gi|806459211|gb|KM203314.1|]
Hap_68: 1 [318_gi|806459213|gb|KM203315.1|]
Hap_69: 1 [319_gi|806459215|gb|KM203316.1|]
Hap_70: 1 [320_gi|806459217|gb|KM203317.1|]
Hap_71: 1 [321_gi|806459219|gb|KM203318.1|]
Hap_72: 1 [322_gi|806459221|gb|KM203319.1|]
Hap_73: 1 [324_gi|806459225|gb|KM203321.1|]
Hap_74: 1 [326_gi|806459229|gb|KM203323.1|]
Hap_75: 1 [327_gi|806459231|gb|KM203324.1|]
Hap_76: 1 [328_gi|806459233|gb|KM203325.1|]
Hap_77: 1 [329_gi|806459235|gb|KM203326.1|]
Hap_78: 1 [330_gi|806459237|gb|KM203327.1|]
Hap_79: 1 [331_gi|806459239|gb|KM203328.1|]
Hap_80: 1 [333_gi|806459243|gb|KM203330.1|]
Hap_81: 1 [335_gi|806459247|gb|KM203332.1|]
Hap_82: 1 [336_gi|806459249|gb|KM203333.1|]
Hap_83: 1 [337_gi|806459251|gb|KM203334.1|]
Hap_84: 1 [338_gi|806459253|gb|KM203335.1|]
Hap_85: 1 [339_gi|806459255|gb|KM203336.1|]
Hap_86: 1 [340_WA_Ayori-de]
Hap_87: 1 [345_WA_Mauritania]
Hap_88: 1 [350_WA_Moore_13]
Hap_89: 1 [353_WA_Moore_2]
Hap_90: 1 [355_WA_Moore_4]
Hap_91: 1 [356_WA_Moore_5]
Hap_92: 1 [357_WA_Moore_6]
Hap_93: 1 [358_WA_Moore_7]
Hap_94: 1 [359_WA_Moore_8]
Hap_95: 1 [362_WA_Paupy_2]
Hap_96: 1 [364_WA_Paupy_4]

## Sheet: 1c 49 ND4 haplotypes
Appendix 1c: Table listing the 49 haplotypes selected from Appendix 1b, by eliminating 47 sequences of Sout Americam samples from the original dataset, and used to build the Bayesian trees
Haplotypes
Hap_1: 2 [1_alb1 2_alb2]
Hap_2: 101 [3_AM_AS_Bracco_13BR 4_AM_AS_Bracco_13Camb 5_AM_AS_Bracco_13Sing 6_AM_AS_Bracco_13Tah 9_AM_Bracco_14 12_AM_Bracco_16BR 13_AM_Bracco_16Gua 14_AM_Bracco_16Pe 15_AM_Bracco_16Ven 16_AM_Bracco_16USA 20_AM_Bracco_20 22_AM_Bracco_22 30_AM_Caldera_1 31_AM_Caldera_10 32_AM_Caldera_11 33_AM_Caldera_12 36_AM_Caldera_15 38_AM_Caldera_17 39_AM_Caldera_18 40_AM_Caldera_19 43_AM_Caldera_21 44_AM_Cald…
Hap_3: 44 [7_AM_Bracco_1Pe 8_AM_Bracco_1BR 19_AM_Bracco_2 67_AM_Costa_2 69_AM_Fraga_1 72_AM_Fraga_3 79_AM_GB_Costa_1 80_AM_GB_Costa_10 84_AM_GB_Costa_14 85_AM_GB_Costa_15 86_AM_GB_Costa_16 92_AM_GB_Costa_6 98_AM_Gorro_1 99_AM_Gorro_10 100_AM_Gorro_11 101_AM_Gorro_12 103_AM_Gorro_14 105_AM_Gorro_16 106_AM_Gorro_17 107_AM_Gorro_18 108_AM_Gorro_19 109_AM_Gorro_2 116_AM_Gorro_26 117_AM_Gorro_27 133_A…
Hap_4: 40 [10_AM_Bracco_15Pe 11_AM_Bracco_15BR 23_AM_Bracco_23 34_AM_Caldera_13 35_AM_Caldera_14 42_AM_Caldera_20 52_AM_Caldera_3 64_AM_Caldera_8 68_AM_Costa_3 82_AM_GB_Costa_12 89_AM_GB_Costa_3 93_AM_GB_Costa_7 148_AM_Lima1 153_AM_Lima2 155_AM_Lima4 163_AM_Padua-_11 185_AM_Paupy_3 193_AM_Pfeiler_10 197_AM_Pfeiler_4 201_AM_Pfeiler_8 203_AM_Twerdo_1 227_CV1 228_CV2 229_CV3 232_CV6 234_WA_Ayori-de_…
Hap_5: 14 [17_AM_Bracco_17 18_AM_Bracco_19 21_AM_Bracco_21 75_AM_Fraga_6 90_AM_GB_Costa_4 95_AM_GB_Costa_9 157_AM_Lima6 166_AM_Padua-_14 167_AM_Padua-_15 170_AM_Padua-_18 171_AM_Padua-_19 206_AM_Twerdo_3 209_AM_Twerdo_6 212_AM_Twerdo_9]
Hap_6: 4 [24_WA_Bracco_3 160_AM_Lima9 187_AM_Paupy_5 223_AS_Paupy_2]
Hap_7: 7 [25_AM_Bracco_5 71_AM_Fraga_2 94_AM_GB_Costa_8 137_AM_Gorro_45 139_AM_Gorro_47 172_AM_Padua-_2 205_AM_Twerdo_2]
Hap_8: 36 [26_AM_Bracco_8Ven 27_AM_Bracco_8BR 37_AM_Caldera_16 41_AM_Caldera_2 60_AM_Caldera_4 81_AM_GB_Costa_11 88_AM_GB_Costa_2 97_AM_Goncalves_2 102_AM_Gorro_13 122_AM_Gorro_31 141_AM_Gorro_49 150_AM_Lima11 151_AM_Lima12 159_AM_Lima8 177_AM_Padua-_7 178_AM_Padua-_8 179_AM_Padua-_9 180_AM_Paupy_1 188_AM_Paupy_6 213_AM_WA_Bracco_7USA 214_AM_WA_Bracco_7Sen 215_AM_WA_Bracco_7BR 240_EA_Buguru_2 242…
Hap_9: 2 [28_AM_Bracco_9USA 29_AM_Bracco_9BR]
Hap_14: 3 [73_AM_Fraga_4 76_AM_Fraga_7 216_AS_Moore_2]
Hap_18: 1 [83_AM_GB_Costa_13]
Hap_19: 4 [87_AM_GB_Costa_17 152_AM_Lima13 158_AM_Lima7 284_gi|806459145|gb|KM203281.1|]
Hap_20: 1 [91_AM_GB_Costa_5]
Hap_22: 1 [138_AM_Gorro_46]
Hap_23: 1 [143_AM_Gorro_50]
Hap_24: 2 [176_AM_Padua-_6 210_AM_Twerdo_7]
Hap_25: 6 [184_AM_Paupy_2 259_gi|806459095|gb|KM203256.1| 263_gi|806459103|gb|KM203260.1| 268_gi|806459113|gb|KM203265.1| 309_gi|806459195|gb|KM203306.1| 334_gi|806459245|gb|KM203331.1|]
Hap_26: 6 [202_AM_Pfeiler_9 208_AM_Twerdo_5 349_WA_Moore_12 354_WA_Moore_3 363_WA_Paupy_3 367_WA_Paupy_7]
Hap_28: 1 [217_AS_Moore_3]
Hap_29: 3 [218_AS_Moore_4 220_AS_Moore_6 226_AS_Paupy_5]
Hap_30: 1 [219_AS_Moore_5]
Hap_31: 1 [221_AS_Moore_7]
Hap_32: 1 [230_CV4]
Hap_33: 1 [233_CV7]
Hap_34: 1 [235_WA_Ayori-de_3]
Hap_35: 1 [238_EA_Buguru_1]
Hap_36: 1 [239_EA_Buguru_10]
Hap_37: 1 [246_EA_Buguru_8]
Hap_38: 1 [248_EA_LeGoff_1]
Hap_39: 1 [249_EA_LeGoff_2]
Hap_40: 1 [250_EA_Paupy_1]
Hap_42: 2 [260_gi|806459097|gb|KM203257.1| 266_gi|806459109|gb|KM203263.1|]
Hap_44: 3 [267_gi|806459111|gb|KM203264.1| 271_gi|806459119|gb|KM203268.1| 279_gi|806459135|gb|KM203276.1|]
Hap_48: 2 [275_gi|806459127|gb|KM203272.1| 278_gi|806459133|gb|KM203275.1|]
Hap_51: 4 [280_gi|806459137|gb|KM203277.1| 281_gi|806459139|gb|KM203278.1| 302_gi|806459181|gb|KM203299.1| 307_gi|806459191|gb|KM203304.1|]
Hap_52: 2 [282_gi|806459141|gb|KM203279.1| 283_gi|806459143|gb|KM203280.1|]
Hap_58: 4 [298_gi|806459173|gb|KM203295.1| 299_gi|806459175|gb|KM203296.1| 303_gi|806459183|gb|KM203300.1| 323_gi|806459223|gb|KM203320.1|]
Hap_59: 3 [300_gi|806459177|gb|KM203297.1| 304_gi|806459185|gb|KM203301.1| 310_gi|806459197|gb|KM203307.1|]
Hap_86: 1 [340_WA_Ayori-de]
Hap_87: 1 [345_WA_Mauritania]
Hap_88: 1 [350_WA_Moore_13]
Hap_89: 1 [353_WA_Moore_2]
Hap_90: 1 [355_WA_Moore_4]
Hap_91: 1 [356_WA_Moore_5]
Hap_92: 1 [357_WA_Moore_6]
Hap_93: 1 [358_WA_Moore_7]
Hap_94: 1 [359_WA_Moore_8]
Hap_95: 1 [362_WA_Paupy_2]
Hap_96: 1 [364_WA_Paupy_4]

## Sheet: 1d 16 ND4 haplotypes
Appendix 1d: Table listing the16 haplotypes selected from Appendix 1, and used to calculate TMRCA
Haplotypes
Hap_2: 101 [3_AM_AS_Bracco_13BR 4_AM_AS_Bracco_13Camb 5_AM_AS_Bracco_13Sing 6_AM_AS_Bracco_13Tah 9_AM_Bracco_14 12_AM_Bracco_16BR 13_AM_Bracco_16Gua 14_AM_Bracco_16Pe 15_AM_Bracco_16Ven 16_AM_Bracco_16USA 20_AM_Bracco_20 22_AM_Bracco_22 30_AM_Caldera_1 31_AM_Caldera_10 32_AM_Caldera_11 33_AM_Caldera_12 36_AM_Caldera_15 38_AM_Caldera_17 39_AM_Caldera_18 40_AM_Caldera_19 43_AM_Caldera_21 44_AM_Cald…
Hap_4: 40 [10_AM_Bracco_15Pe 11_AM_Bracco_15BR 23_AM_Bracco_23 34_AM_Caldera_13 35_AM_Caldera_14 42_AM_Caldera_20 52_AM_Caldera_3 64_AM_Caldera_8 68_AM_Costa_3 82_AM_GB_Costa_12 89_AM_GB_Costa_3 93_AM_GB_Costa_7 148_AM_Lima1 153_AM_Lima2 155_AM_Lima4 163_AM_Padua-_11 185_AM_Paupy_3 193_AM_Pfeiler_10 197_AM_Pfeiler_4 201_AM_Pfeiler_8 203_AM_Twerdo_1 227_CV1 228_CV2 229_CV3 232_CV6 234_WA_Ayori-de_…
Hap_26: 6 [202_AM_Pfeiler_9 208_AM_Twerdo_5 349_WA_Moore_12 354_WA_Moore_3 363_WA_Paupy_3 367_WA_Paupy_7]
Hap_32: 1 [230_CV4]
Hap_33: 1 [233_CV7]
Hap_34: 1 [235_WA_Ayori-de_3]
Hap_86: 1 [340_WA_Ayori-de]
Hap_87: 1 [345_WA_Mauritania]
Hap_88: 1 [350_WA_Moore_13]
Hap_89: 1 [353_WA_Moore_2]
Hap_90: 1 [355_WA_Moore_4]
Hap_91: 1 [356_WA_Moore_5]
Hap_92: 1 [357_WA_Moore_6]
Hap_93: 1 [358_WA_Moore_7]
Hap_94: 1 [359_WA_Moore_8]
Hap_95: 1 [362_WA_Paupy_2]
