# Supplementary material for: Phylogeography and invasion history of Aedes aegypti, the Dengue and Zika mosquito vector in Cape Verde islands (West Africa)
Source: Evol Appl. 2019 Aug 3;12(9):1797–811. doi: 10.1111/eva.12834 (PMC6752157; doi:10.1111/eva.12834)
Supplement: Supplementary file 2 [file EVA-12-1797-s002.xlsx]

## Sheet: Folha2
Rótulos de Linha
Bolivia
Brazil
Cambodia
Cameroon
Cape Verde
Colombia
Europa Isl.
French Polynesia
Guinea
Guyana
Ivory Coast
lab
Madagascar
Martinique
Mexico
outgroup
Portugal
Tanzania
Thailand
USA
Venezuela
Vietnam
Total Geral

## Sheet: COI-94seq
Appendix 3a: Table listing the 94 sequences of COI gene analysed with the sequence name , the country of origin, theGenBank number and bibliographic reference (when available)
Seq-Name	country	GenBank number	Reference
045Camb_HQ688294	Cambodia	HQ688294	Fort et al 2012 https://www.ncbi.nlm.nih.gov/pubmed/21917725
052FP_HQ688295	French Polynesia	HQ688295	Fort et al 2012 https://www.ncbi.nlm.nih.gov/pubmed/21917726
084Vietn_HQ688292	Vietnam	HQ688292	Fort et al 2012 https://www.ncbi.nlm.nih.gov/pubmed/21917727
089Eur_HQ688296	Europa Isl.	HQ688296	Fort et al 2012 https://www.ncbi.nlm.nih.gov/pubmed/21917728
100Mdgr_HQ688298	Madagascar	HQ688298	Fort et al 2012 https://www.ncbi.nlm.nih.gov/pubmed/21917729
141Guin_HQ688293	Guinea	HQ688293	Fort et al 2012 https://www.ncbi.nlm.nih.gov/pubmed/21917730
023Guyana_HQ688297	Guyana	HQ688297	Fort et al 2012 https://www.ncbi.nlm.nih.gov/pubmed/21917731
010Col_KM203140	Colombia	KM203140	Jaime-Duenez et al 2015, https://www.ncbi.nlm.nih.gov/pubmed/?term=KM203249
011Col_KM203198	Colombia	KM203198	Jaime-Duenez et al 2015, https://www.ncbi.nlm.nih.gov/pubmed/?term=KM203250
012Col_KM203248	Colombia	KM203248	Jaime-Duenez et al 2015, https://www.ncbi.nlm.nih.gov/pubmed/?term=KM203251
154Formosus_AY056597	lab	AY056597	Morlais & Severson 2002, https://www.ncbi.nlm.nih.gov/pubmed/12180346
001Bol_JQ926676	Bolivia	JQ926676	Paupy etal 2012 http://www.sciencedirect.com/science/article/pii/S156713481200144X
002Bol_JQ926677	Bolivia	JQ926677	Paupy etal 2012 http://www.sciencedirect.com/science/article/pii/S156713481200144X
003Bol_JQ926678	Bolivia	JQ926678	Paupy etal 2012 http://www.sciencedirect.com/science/article/pii/S156713481200144X
008BR_JQ926703	Brazil	JQ926703	Paupy etal 2012 http://www.sciencedirect.com/science/article/pii/S156713481200144X
025Mart_JQ926696	Martinique	JQ926696	Paupy etal 2012 http://www.sciencedirect.com/science/article/pii/S156713481200144X
026Mart_JQ926697	Martinique	JQ926697	Paupy etal 2012 http://www.sciencedirect.com/science/article/pii/S156713481200144X
027Mex_JQ926698	Mexico	JQ926698	Paupy etal 2012 http://www.sciencedirect.com/science/article/pii/S156713481200144X
028Mex_JQ926699	Mexico	JQ926699	Paupy etal 2012 http://www.sciencedirect.com/science/article/pii/S156713481200144X
036USA_JQ926684	USA	JQ926684	Paupy etal 2012 http://www.sciencedirect.com/science/article/pii/S156713481200144X
040Ven_JQ926701	Venezuela	JQ926701	Paupy etal 2012 http://www.sciencedirect.com/science/article/pii/S156713481200144X
046Camb_JQ926688	Cambodia	JQ926688	Paupy etal 2012 http://www.sciencedirect.com/science/article/pii/S156713481200144X
047Camb_JQ926689	Cambodia	JQ926689	Paupy etal 2012 http://www.sciencedirect.com/science/article/pii/S156713481200144X
048Camb_JQ926690	Cambodia	JQ926690	Paupy etal 2012 http://www.sciencedirect.com/science/article/pii/S156713481200144X
077Thail_JQ926691	Thailand	JQ926691	Paupy etal 2012 http://www.sciencedirect.com/science/article/pii/S156713481200144X
078Thail_JQ926692	Thailand	JQ926692	Paupy etal 2012 http://www.sciencedirect.com/science/article/pii/S156713481200144X
085Vietn_JQ926685	Vietnam	JQ926685	Paupy etal 2012 http://www.sciencedirect.com/science/article/pii/S156713481200144X
086Vietn_JQ926686	Vietnam	JQ926686	Paupy etal 2012 http://www.sciencedirect.com/science/article/pii/S156713481200144X
087Vietn_JQ926687	Vietnam	JQ926687	Paupy etal 2012 http://www.sciencedirect.com/science/article/pii/S156713481200144X
102TZA_JQ926704	Tanzania	JQ926704	Paupy etal 2012 http://www.sciencedirect.com/science/article/pii/S156713481200144X
118Cam_JQ926702	Cameroon	JQ926702	Paupy etal 2012 http://www.sciencedirect.com/science/article/pii/S156713481200144X
142Guin_JQ926700	Guinea	JQ926700	Paupy etal 2012 http://www.sciencedirect.com/science/article/pii/S156713481200144X
144RCI_JQ926693	Ivory Coast	JQ926693	Paupy etal 2012 http://www.sciencedirect.com/science/article/pii/S156713481200144X
145RCI_JQ926694	Ivory Coast	JQ926694	Paupy etal 2012 http://www.sciencedirect.com/science/article/pii/S156713481200144X
146RCI_JQ926695	Ivory Coast	JQ926695	Paupy etal 2012 http://www.sciencedirect.com/science/article/pii/S156713481200144X
119CV_COI01	Cape Verde	COI01	present study
120CV_COI02	Cape Verde	COI02	present study
121CV_COI03	Cape Verde	COI03	present study
122CV_COI04	Cape Verde	COI04	present study
123CV_COI05	Cape Verde	COI05	present study
124CV_COI06	Cape Verde	COI06	present study
125CV_COI07	Cape Verde	COI07	present study
126CV_COI08	Cape Verde	COI08	present study
127CV_COI09	Cape Verde	COI09	present study
128CV_COI10	Cape Verde	COI10	present study
129CV_COI11	Cape Verde	COI11	present study
130CV_COI12	Cape Verde	COI12	present study
131CV_COI13	Cape Verde	COI13	present study
132CV_COI14	Cape Verde	COI14	present study
133CV_COI15	Cape Verde	COI15	present study
134CV_COI16	Cape Verde	COI16	present study
135CV_COI17	Cape Verde	COI17	present study
136CV_COI18	Cape Verde	COI18	present study
137CV_COI19	Cape Verde	COI19	present study
138CV_COI20	Cape Verde	COI20	present study
111Madeira_KF909122	Portugal	KF909122	Seixas et al 2013, https://www.ncbi.nlm.nih.gov/pubmed/24473797
155albopictus_JQ004524	outgroup	JQ004524	Xu &Fonseca 2011 https://www.ncbi.nlm.nih.gov/pubmed/22165826
156Ben2_KX446392	Benin	KX446392	Bennett et al 2016, https://www.ncbi.nlm.nih.gov/pubmed/27439067/
157Ben2_KX446393	Benin	KX446393	Bennett et al 2016, https://www.ncbi.nlm.nih.gov/pubmed/27439067/
158Ben1_KX446395	Benin	KX446395	Bennett et al 2016, https://www.ncbi.nlm.nih.gov/pubmed/27439067/
159Ben1_KX446396	Benin	KX446396	Bennett et al 2016, https://www.ncbi.nlm.nih.gov/pubmed/27439067/
160Ben1_KX446397	Benin	KX446397	Bennett et al 2016, https://www.ncbi.nlm.nih.gov/pubmed/27439067/
161Ben1_KX446401	Benin	KX446401	Bennett et al 2016, https://www.ncbi.nlm.nih.gov/pubmed/27439067/
162Ben1_KX446413	Benin	KX446413	Bennett et al 2016, https://www.ncbi.nlm.nih.gov/pubmed/27439067/
163Ben1_KX446415	Benin	KX446415	Bennett et al 2016, https://www.ncbi.nlm.nih.gov/pubmed/27439067/
164U1_KX446418	Uganda	KX446418	Bennett et al 2016, https://www.ncbi.nlm.nih.gov/pubmed/27439067/
165U2_KX446420	Uganda	KX446420	Bennett et al 2016, https://www.ncbi.nlm.nih.gov/pubmed/27439067/
166U4_KX446423	Uganda	KX446423	Bennett et al 2016, https://www.ncbi.nlm.nih.gov/pubmed/27439067/
167U4_KX446424	Uganda	KX446424	Bennett et al 2016, https://www.ncbi.nlm.nih.gov/pubmed/27439067/
168U4_KX446425	Uganda	KX446425	Bennett et al 2016, https://www.ncbi.nlm.nih.gov/pubmed/27439067/
169U4_KX446426	Uganda	KX446426	Bennett et al 2016, https://www.ncbi.nlm.nih.gov/pubmed/27439067/
170U4_KX446427	Uganda	KX446427	Bennett et al 2016, https://www.ncbi.nlm.nih.gov/pubmed/27439067/
171U4_KX446429	Uganda	KX446429	Bennett et al 2016, https://www.ncbi.nlm.nih.gov/pubmed/27439067/
172U5_KX446430	Uganda	KX446430	Bennett et al 2016, https://www.ncbi.nlm.nih.gov/pubmed/27439067/
173U5_KX446431	Uganda	KX446431	Bennett et al 2016, https://www.ncbi.nlm.nih.gov/pubmed/27439067/
174U9_KX446434	Uganda	KX446434	Bennett et al 2016, https://www.ncbi.nlm.nih.gov/pubmed/27439067/
175U9_KX446436	Uganda	KX446436	Bennett et al 2016, https://www.ncbi.nlm.nih.gov/pubmed/27439067/
176U9_KX446437	Uganda	KX446437	Bennett et al 2016, https://www.ncbi.nlm.nih.gov/pubmed/27439067/
177U9_KX446438	Uganda	KX446438	Bennett et al 2016, https://www.ncbi.nlm.nih.gov/pubmed/27439067/
178U10_KX446442	Uganda	KX446442	Bennett et al 2016, https://www.ncbi.nlm.nih.gov/pubmed/27439067/
179U10_KX446444	Uganda	KX446444	Bennett et al 2016, https://www.ncbi.nlm.nih.gov/pubmed/27439067/
180U10_KX446447	Uganda	KX446447	Bennett et al 2016, https://www.ncbi.nlm.nih.gov/pubmed/27439067/
181U11_KX446450	Uganda	KX446450	Bennett et al 2016, https://www.ncbi.nlm.nih.gov/pubmed/27439067/
182U12_KX446451	Uganda	KX446451	Bennett et al 2016, https://www.ncbi.nlm.nih.gov/pubmed/27439067/
183TZ_KX446456	Tanzania	KX446456	Bennett et al 2016, https://www.ncbi.nlm.nih.gov/pubmed/27439067/
184TZ_KX446457	Tanzania	KX446457	Bennett et al 2016, https://www.ncbi.nlm.nih.gov/pubmed/27439067/
185TZ_KX446458	Tanzania	KX446458	Bennett et al 2016, https://www.ncbi.nlm.nih.gov/pubmed/27439067/
186TZ_KX446459	Tanzania	KX446459	Bennett et al 2016, https://www.ncbi.nlm.nih.gov/pubmed/27439067/
187TZ_KX446460	Tanzania	KX446460	Bennett et al 2016, https://www.ncbi.nlm.nih.gov/pubmed/27439067/
188TZ_KX446463	Tanzania	KX446463	Bennett et al 2016, https://www.ncbi.nlm.nih.gov/pubmed/27439067/
189TZ_KX446464	Tanzania	KX446464	Bennett et al 2016, https://www.ncbi.nlm.nih.gov/pubmed/27439067/
190TZ_KX446465	Tanzania	KX446465	Bennett et al 2016, https://www.ncbi.nlm.nih.gov/pubmed/27439067/
191TZ_KX446467	Tanzania	KX446467	Bennett et al 2016, https://www.ncbi.nlm.nih.gov/pubmed/27439067/
192TZ_KX446469	Tanzania	KX446469	Bennett et al 2016, https://www.ncbi.nlm.nih.gov/pubmed/27439067/

## Sheet: COI-25seq
Appendix 3b: Table listing the 25 sequences of COI gene analysed with the sequence name , the country of origin, theGenBank number and bibliographic reference
Seq-Name	country	GenBank number	Reference
146RCI_JQ926695	Ivory Coast	JQ926695	Paupy etal 2012 http://www.sciencedirect.com/science/article/pii/S156713481200144X
119CV_COI01	Cape Verde	COI01	present study
120CV_COI02	Cape Verde	COI02	present study
121CV_COI03	Cape Verde	COI03	present study
122CV_COI04	Cape Verde	COI04	present study
123CV_COI05	Cape Verde	COI05	present study
124CV_COI06	Cape Verde	COI06	present study
125CV_COI07	Cape Verde	COI07	present study
126CV_COI08	Cape Verde	COI08	present study
127CV_COI09	Cape Verde	COI09	present study
128CV_COI10	Cape Verde	COI10	present study
129CV_COI11	Cape Verde	COI11	present study
130CV_COI12	Cape Verde	COI12	present study
131CV_COI13	Cape Verde	COI13	present study
132CV_COI14	Cape Verde	COI14	present study
133CV_COI15	Cape Verde	COI15	present study
134CV_COI16	Cape Verde	COI16	present study
135CV_COI17	Cape Verde	COI17	present study
136CV_COI18	Cape Verde	COI18	present study
137CV_COI19	Cape Verde	COI19	present study
138CV_COI20	Cape Verde	COI20	present study
156Ben2_KX446392	Benin	KX446392	Bennett et al 2016, https://www.ncbi.nlm.nih.gov/pubmed/27439067/
158Ben1_KX446395	Benin	KX446395	Bennett et al 2016, https://www.ncbi.nlm.nih.gov/pubmed/27439067/
159Ben1_KX446396	Benin	KX446396	Bennett et al 2016, https://www.ncbi.nlm.nih.gov/pubmed/27439067/
162Ben1_KX446413	Benin	KX446413	Bennett et al 2016, https://www.ncbi.nlm.nih.gov/pubmed/27439067/
